# Supplementary material for: MM2S: personalized diagnosis of medulloblastoma patients and model systems
Source: Source Code Biol Med. 2016 Apr 11;11:6. doi: 10.1186/s13029-016-0053-y (PMC4827218; doi:10.1186/s13029-016-0053-y)
Supplement: Additional file 4: Table S1. — MB predictions for human patients of the GSE37418 dataset. The final subgroup prediction of MM2S, per sample, is indicated as ‘MM2S_prediction’. Sample predictions are colored by their predicted MB subgroup as follows: Group3 (yellow), SHH (red), WNT (blue), Group4 (green), and normal (grey). For each sample, the closest 5 human neighbors used to make a prediction are also indicated, with percentages indicating the abundance of each particular MB subgroup within the neighbors. (XLSX 15 kb) [file 13029_2016_53_MOESM4_ESM.xlsx]

## Sheet: CAPTION
Supplementary Table 1: MB predictions for human patients of the GSE37418 dataset. The final subgroup prediction of MM2S, per sample, is indicated as ‘MM2S_prediction’. Sample predictions are colored by their predicted MB subgroup as follows: Group3 (yellow), SHH (red), WNT (blue), Group4 (green), and normal (grey). For each sample, the closest 5 human neighbors used to make a prediction are also …

## Sheet: GSE37418
SampleName	Original_Subtype	MM2S_Prediction	Group3	Group4	NORMAL	SHH	WNT	Neighbor_Subtypes.1	Neighbor_Subtypes.2	Neighbor_Subtypes.3	Neighbor_Subtypes.4	Neighbor_Subtypes.5	Neighbor_Samples.X1	Neighbor_Samples.X2	Neighbor_Samples.X3	Neighbor_Samples.X4	Neighbor_Samples.X5
GSM918580	WNT	WNT	0	0	0	0	100	WNT	WNT	WNT	WNT	WNT	HMED10	HMED9	HMED1	HMED11	GSM744442
GSM918593	WNT	WNT	0	0	0	0	100	WNT	WNT	WNT	WNT	WNT	HMED10	HMED9	GSM744442	HMED14	HMED1
GSM918603	WNT	WNT	0	0	0	0	100	WNT	WNT	WNT	WNT	WNT	HMED10	HMED14	HMED9	HMED11	HMED1
GSM918625	WNT	WNT	0	0	0	0	100	WNT	WNT	WNT	WNT	WNT	HMED10	HMED9	GSM744442	HMED8	HMED14
GSM918638	WNT	WNT	0	0	0	0	100	WNT	WNT	WNT	WNT	WNT	HMED10	HMED9	HMED14	GSM744442	HMED1
GSM918641	WNT	WNT	0	0	0	0	100	WNT	WNT	WNT	WNT	WNT	HMED10	HMED9	HMED14	HMED8	HMED1
GSM918642	WNT	WNT	0	0	0	0	100	WNT	WNT	WNT	WNT	WNT	HMED10	GSM744442	HMED9	HMED1	HMED14
GSM918643	WNT	WNT	0	0	0	0	100	WNT	WNT	WNT	WNT	WNT	HMED10	GSM744442	HMED14	HMED9	HMED11
GSM918582	SHH	SHH	0	0	0	100	0	SHH	SHH	SHH	SHH	SHH	MB0438	MB0460	MB0322	MB0375	MB1188
GSM918606	SHH	SHH	0	0	0	100	0	SHH	SHH	SHH	SHH	SHH	MB0322	MB0375	HMED22	MB0438	HMED17
GSM918607	SHH	SHH	0	0	0	100	0	SHH	SHH	SHH	SHH	SHH	HMED13	MB1188	MB0322	MB0438	MB0460
GSM918608	SHH	SHH	0	0	0	100	0	SHH	SHH	SHH	SHH	SHH	MB0322	HMED22	MB0105	MB1094	HMED17
GSM918609	SHH	SHH	0	0	0	100	0	SHH	SHH	SHH	SHH	SHH	MB0438	MB0375	MB1188	MB0105	MB0322
GSM918619	SHH	SHH	0	0	0	100	0	SHH	SHH	SHH	SHH	SHH	MB0105	MB0322	HMED22	MB0375	MB1264
GSM918620	SHH	SHH	0	0	0	100	0	SHH	SHH	SHH	SHH	SHH	HMED17	HMED22	MB0322	MB0105	MB0375
GSM918621	SHH	SHH	0	0	0	100	0	SHH	SHH	SHH	SHH	SHH	MB0322	MB0460	MB1094	MB0375	MB0438
GSM918649	SHH	SHH	0	0	0	100	0	SHH	SHH	SHH	SHH	SHH	MB0375	MB0438	MB0322	MB1188	MB1374
GSM918651	SHH	SHH	0	0	0	100	0	SHH	SHH	SHH	SHH	SHH	MB0438	MB0322	HMED22	HMED13	MB1188
GSM918578	Group4	Group4	20	80	0	0	0	Group4	Group4	Group3	Group4	Group4	MB0831	MB0397	MB0586	MB0646	MB0130
GSM918579	Group4	Group4	40	60	0	0	0	Group4	Group4	Group3	Group3	Group4	MB0831	MB0397	MB0548	MB0586	MB0864
GSM918581	Group4	Group4	0	100	0	0	0	Group4	Group4	Group4	Group4	Group4	MB0831	MB0397	MB0354	MB0130	HMED2
GSM918583	Group4	Group4	20	80	0	0	0	Group3	Group4	Group4	Group4	Group4	MB0576	MB0831	MB1279	MB0130	HMED2
GSM918584	Group4	Group4	20	80	0	0	0	Group4	Group4	Group4	Group3	Group4	MB0831	MB0130	MB0354	MB0576	MB1279
GSM918585	Group4	Group4	20	80	0	0	0	Group4	Group4	Group4	Group4	Group3	HMED5	MB0831	MB0130	HMED2	MB0576
GSM918590	Group4	Group4	0	100	0	0	0	Group4	Group4	Group4	Group4	Group4	MB0646	HMED2	MB0831	HMED18	MB0397
GSM918591	Group4	Group4	0	100	0	0	0	Group4	Group4	Group4	Group4	Group4	MB0130	MB0354	MB0397	HMED5	MB0831
GSM918592	Group4	Group4	0	100	0	0	0	Group4	Group4	Group4	Group4	Group4	MB0130	MB0734	HMED5	MB0838	MB0831
GSM918595	Group4	Group4	20	60	0	20	0	Group4	SHH	Group4	Group4	Group3	HMED20	HMED22	MB0565	HMED18	MB0586
GSM918596	Group4	Group3	60	40	0	0	0	Group4	Group4	Group3	Group3	Group3	HMED18	HMED2	MB0586	MB1003	HMED12
GSM918597	Group4	Group4	0	100	0	0	0	Group4	Group4	Group4	Group4	Group4	MB0831	HMED18	HMED2	MB0864	MB0565
GSM918598	Group4	Group4	20	80	0	0	0	Group4	Group4	Group4	Group4	Group3	MB0831	MB0397	MB0864	MB0641	MB0586
GSM918599	Group4	Group4	20	80	0	0	0	Group3	Group4	Group4	Group4	Group4	MB1362	MB0358	GSM744457	MB0397	MB1279
GSM918602	Group4	Group3	80	0	0	20	0	SHH	Group3	Group3	Group3	Group3	MB0224	HMED12	MB1003	MB0586	HMED6
GSM918604	Group4	Group3	60	0	0	40	0	Group3	Group3	SHH	Group3	SHH	MB0586	HMED12	MB0224	MB1003	HMED13
GSM918605	Group4	Group3	60	40	0	0	0	Group4	Group3	Group4	Group3	Group3	MB0831	MB1362	MB1279	MB0586	MB1003
GSM918610	Group4	Group4	20	80	0	0	0	Group4	Group4	Group4	Group3	Group4	MB0831	HMED7	MB0864	MB0426	HMED3
GSM918613	Group4	Group4	20	80	0	0	0	Group4	Group4	Group3	Group4	Group4	HMED2	MB0831	MB0426	MB0130	MB1153
GSM918615	Group4	Group4	20	80	0	0	0	Group4	Group4	Group4	Group4	Group3	MB0646	HMED18	MB0831	HMED3	MB0205
GSM918616	Group4	Group3	80	0	0	20	0	Group3	SHH	Group3	Group3	Group3	HMED12	MB0224	HMED6	MB1362	MB1003
GSM918617	Group4	Group3	80	20	0	0	0	Group4	Group3	Group3	Group3	Group3	MB0831	MB1003	MB0586	HMED12	MB0548
GSM918622	Group4	Group4	0	100	0	0	0	Group4	Group4	Group4	Group4	Group4	MB0831	HMED2	MB1279	MB0130	HMED3
GSM918623	Group4	Group4	40	60	0	0	0	Group4	Group3	Group4	Group4	Group3	MB0831	MB0586	MB0397	MB0864	MB1362
GSM918626	Group4	Group3	60	40	0	0	0	Group4	Group4	Group3	Group3	Group3	HMED2	HMED5	MB0586	MB1362	HMED12
GSM918627	Group4	Group4	0	100	0	0	0	Group4	Group4	Group4	Group4	Group4	MB1279	HMED2	MB0831	HMED5	MB0397
GSM918630	Group4	Group4	40	60	0	0	0	Group4	Group4	Group4	Group3	Group3	MB0831	MB1279	MB0397	MB1362	MB0586
GSM918631	Group4	Group4	40	60	0	0	0	Group3	Group4	Group4	Group3	Group4	MB0586	MB0831	MB0397	MB1362	MB1279
GSM918632	Group4	Group4	40	60	0	0	0	Group3	Group4	Group4	Group3	Group4	MB0586	MB0831	MB0397	MB1362	HMED7
GSM918633	Group4	Group4	40	60	0	0	0	Group4	Group4	Group3	Group3	Group4	MB0831	HMED2	MB0586	MB0426	HMED3
GSM918634	Group4	Group3	40	40	0	20	0	Group4	SHH	Group3	Group3	Group4	HMED7	MB0224	MB0586	MB1003	MB0864
GSM918635	Group4	Group4	20	80	0	0	0	Group4	Group4	Group4	Group4	Group3	MB0831	MB0354	MB0397	MB0864	MB0586
GSM918645	Group4	Group4	0	100	0	0	0	Group4	Group4	Group4	Group4	Group4	MB0831	MB0397	MB1279	MB0358	MB0641
GSM918646	Group4	Group4	20	80	0	0	0	Group4	Group3	Group4	Group4	Group4	HMED2	MB0576	MB1279	HMED5	MB0831
GSM918647	Group4	Group4	40	60	0	0	0	Group4	Group3	Group3	Group4	Group4	MB0831	MB0586	MB1003	MB0646	MB0397
GSM918648	Group4	Group4	0	100	0	0	0	Group4	Group4	Group4	Group4	Group4	MB0831	MB1279	HMED5	HMED2	MB0130
GSM918650	Group4	Group4	0	100	0	0	0	Group4	Group4	Group4	Group4	Group4	MB0397	MB0831	MB0354	MB0864	MB0641
GSM918652	Group4	Group4	40	60	0	0	0	Group3	Group4	Group4	Group4	Group3	MB1362	MB0831	MB0397	MB1279	MB0586
GSM918653	Group4	Group4	20	80	0	0	0	Group4	Group4	Group3	Group4	Group4	MB0831	HMED3	MB0426	MB0646	HMED2
GSM918586	Group3	Group3	80	0	0	20	0	Group3	Group3	SHH	Group3	Group3	MB1003	HMED12	MB0224	MB0586	MB0548
GSM918587	Group3	WNT	20	0	0	20	60	Group3	WNT	WNT	WNT	SHH	HMED12	HMED10	GSM744442	HMED9	HMED13
GSM918588	Group3	Group3	60	0	0	40	0	Group3	SHH	Group3	SHH	Group3	HMED6	MB0224	MB0535	HMED13	HMED12
GSM918589	Group3	Group3	100	0	0	0	0	Group3	Group3	Group3	Group3	Group3	MB0586	MB0535	MB1003	HMED12	HMED6
GSM918594	Group3	Group3	60	0	0	40	0	SHH	Group3	Group3	Group3	SHH	HMED13	HMED12	HMED6	MB0535	MB0224
GSM918600	Group3	Group3	60	0	0	40	0	Group3	SHH	Group3	Group3	SHH	HMED6	MB0224	HMED12	MB0586	HMED13
GSM918601	Group3	Group3	80	0	0	20	0	SHH	Group3	Group3	Group3	Group3	MB0224	MB0586	HMED12	HMED6	MB1003
GSM918611	Group3	Group4	40	60	0	0	0	Group4	Group3	Group4	Group3	Group4	HMED2	MB0586	GSM744457	MB0548	HMED5
GSM918612	Group3	Group3	80	0	0	20	0	SHH	Group3	Group3	Group3	Group3	MB0224	MB0586	HMED12	MB1003	MB0535
GSM918614	Group3	Group3	80	0	0	20	0	Group3	Group3	Group3	SHH	Group3	HMED6	MB0535	MB0586	MB0224	HMED12
GSM918624	Group3	Group3	80	20	0	0	0	Group3	Group3	Group4	Group3	Group3	HMED6	MB1003	HMED20	MB0535	MB0586
GSM918629	Group3	Group3	60	20	0	20	0	SHH	Group3	Group3	Group3	Group4	MB0224	MB0586	HMED12	MB1003	MB0831
GSM918636	Group3	Group3	60	0	0	40	0	SHH	Group3	Group3	SHH	Group3	MB0224	HMED12	MB1003	MB0322	MB0586
GSM918637	Group3	Group3	80	0	0	20	0	SHH	Group3	Group3	Group3	Group3	MB0224	HMED12	HMED6	MB1003	MB0586
GSM918639	Group3	Group3	60	0	0	40	0	SHH	Group3	Group3	SHH	Group3	MB0224	HMED12	MB0146	HMED13	HMED6
GSM918640	Group3	Group3	80	0	0	20	0	Group3	Group3	Group3	SHH	Group3	MB1003	HMED12	MB0586	MB0224	MB0535
GSM918618	NA	WNT	20	0	0	20	60	SHH	WNT	WNT	Group3	WNT	HMED13	HMED14	HMED11	HMED12	HMED10
GSM918628	NA	SHH	0	20	0	60	20	SHH	WNT	SHH	SHH	Group4	MB0216	HMED9	HMED13	MB1188	HMED16
GSM918644	NA	SHH	40	0	0	60	0	SHH	SHH	SHH	Group3	Group3	MB0375	MB0105	GSM744459	MB0548	MB1003
