# Supplementary material for: MM2S: personalized diagnosis of medulloblastoma patients and model systems
Source: Source Code Biol Med. 2016 Apr 11;11:6. doi: 10.1186/s13029-016-0053-y (PMC4827218; doi:10.1186/s13029-016-0053-y)
Supplement: Additional file 6: Table S3. — MB predictions for replicates of the GMTL mouse model from GSE36594. The final subgroup prediction of MM2S, per sample, is indicated as ‘MM2S_prediction’. Sample predictions are colored by their predicted MB subgroup as follows: Group3 (yellow), SHH (red), WNT (blue), Group4 (green), and normal (grey). For each sample, the closest 5 human neighbors used to make a prediction are also indicated, with percentages indicating the abundance of each particular MB subgroup within the neighbors. (XLSX 12 kb) [file 13029_2016_53_MOESM6_ESM.xlsx]

## Sheet: CAPTION
Supplementary Table 3: MB predictions for replicates of the GMTL mouse model from GSE36594. The final subgroup prediction of MM2S, per sample, is indicated as ‘MM2S_prediction’. Sample predictions are colored by their predicted MB subgroup as follows: Group3 (yellow), SHH (red), WNT (blue), Group4 (green), and normal (grey). For each sample, the closest 5 human neighbors used to make a prediction…

## Sheet: GSE36594_GTML
SampleName	Mouse Model Description	MM2S_Prediction	Group3	Group4	NORMAL	SHH	WNT	Neighbor_Subtypes.1	Neighbor_Subtypes.2	Neighbor_Subtypes.3	Neighbor_Subtypes.4	Neighbor_Subtypes.5	Neighbor_Samples.X1	Neighbor_Samples.X2	Neighbor_Samples.X3	Neighbor_Samples.X4	Neighbor_Samples.X5
GSM897252_GTML_MB_1	GTML Medulloblastoma Tumor Biological Rep 1	Group3	80	0	0	20	0	SHH	Group3	Group3	Group3	Group3	MB0224	MB0182	MB1245	MB0333	MB0146
GSM897253_GTML_MB_2	GTML Medulloblastoma Tumor Biological Rep 2	SHH	20	0	0	80	0	SHH	SHH	SHH	SHH	Group3	MB0599	MB0224	HMED22	HMED13	MB0182
GSM897254_GTML_MB_3	GTML Medulloblastoma Tumor Biological Rep 3	Group3	80	20	0	0	0	Group3	Group4	Group3	Group3	Group3	MB0548	MB0397	MB1362	MB0426	MB1245
GSM897255_GTML_MB_4	GTML Medulloblastoma Tumor Biological Rep 4	Group3	80	20	0	0	0	Group3	Group3	Group3	Group3	Group4	MB1362	MB0548	MB1245	MB0359	MB0397
GSM897256_GTML_MB_5	GTML Medulloblastoma Tumor Biological Rep 5	SHH	40	0	0	60	0	Group3	SHH	SHH	Group3	SHH	MB1245	MB0599	MB0224	MB0535	MB0526
GSM897257_GTML_MB_6	GTML Medulloblastoma Tumor Biological Rep 6	Group3	60	40	0	0	0	Group3	Group4	Group3	Group3	Group4	MB1245	MB0397	MB0548	MB1362	MB0121
GSM897258_GTML_MB_7	GTML Medulloblastoma Tumor Biological Rep 7	Group3	80	0	0	20	0	Group3	SHH	Group3	Group3	Group3	MB1245	MB0224	MB0359	MB0548	MB0182
GSM897259_GTML_MB_8	GTML Medulloblastoma Tumor Biological Rep 8	SHH	20	0	0	80	0	SHH	SHH	Group3	SHH	SHH	MB0224	HMED22	MB1245	MB0118	MB0526
GSM897260_GTML_MB_9	GTML Medulloblastoma Tumor Biological Rep 9	SHH	20	0	0	80	0	SHH	SHH	SHH	SHH	Group3	MB0599	MB0224	HMED22	HMED13	MB1245
GSM897261_GTML_MB_10	GTML Medulloblastoma Tumor Biological Rep 10	Group3	60	0	0	40	0	Group3	SHH	Group3	SHH	Group3	MB1245	HMED22	MB0359	MB0224	MB0333
GSM897262_GTML_MB_11	GTML Medulloblastoma Tumor Biological Rep 11	SHH	20	0	0	80	0	SHH	SHH	SHH	Group3	SHH	HMED22	MB0599	MB0224	MB1245	HMED13
GSM897263_GTML_MB_12	GTML Medulloblastoma Tumor Biological Rep 12	SHH	20	0	0	80	0	SHH	Group3	SHH	SHH	SHH	HMED22	MB1245	MB0599	MB1185	MB0224
GSM897264_GTML_MB_13	GTML Medulloblastoma Tumor Biological Rep 13	Group3	80	0	0	20	0	Group3	Group3	SHH	Group3	Group3	MB1245	MB0548	MB0224	MB0359	MB1362
GSM897265_GTML_MB_14	GTML Medulloblastoma Tumor Biological Rep 14	Group3	60	0	0	40	0	Group3	Group3	SHH	SHH	Group3	MB1245	MB0359	MB0224	MB0599	MB0535
GSM897266_GTML_MB_15	GTML Medulloblastoma Tumor Biological Rep 15	Group3	80	0	0	20	0	Group3	Group3	SHH	Group3	Group3	MB1245	MB0333	HMED22	MB0548	MB0182
GSM897267_GTML_MB_16	GTML Medulloblastoma Tumor Biological Rep 16	Group3	80	0	0	20	0	Group3	SHH	Group3	Group3	Group3	MB1245	MB0224	MB0548	MB0182	MB0359
GSM897268_GTML_MB_17	GTML Medulloblastoma Tumor Biological Rep 17	Group3	60	0	0	40	0	Group3	SHH	Group3	Group3	SHH	MB1245	MB0224	MB0359	MB0548	MB0599
GSM897269_GTML_MB_18	GTML Medulloblastoma Tumor Biological Rep 18	Group3	80	0	0	20	0	SHH	Group3	Group3	Group3	Group3	MB0224	MB0548	MB0146	MB0182	MB0333
GSM897270_GTML_MB_19	GTML Medulloblastoma Tumor Biological Rep 19	SHH	40	0	0	60	0	SHH	SHH	SHH	Group3	Group3	MB0599	MB0224	MB1185	MB0146	MB1245
GSM897271_GTML_MB_20	GTML Medulloblastoma Tumor Biological Rep 20	NORMAL	0	20	80	0	0	NORMAL	Group4	NORMAL	NORMAL	NORMAL	MT231	MB1127	MT230	MT233	MT229
GSM897272_GTML_MB_21	GTML Medulloblastoma Tumor Biological Rep 21	Group3	80	20	0	0	0	Group3	Group3	Group3	Group4	Group3	MB1245	MB0548	MB0359	MB0397	MB0586
GSM897273_GTML_MB_22	GTML Medulloblastoma Tumor Biological Rep 22	SHH	20	0	0	60	20	SHH	WNT	Group3	SHH	SHH	HMED13	HMED14	HMED6	MB1185	HMED22
GSM897274_GTML_MB_23	GTML Medulloblastoma Tumor Biological Rep 23	SHH	40	0	0	60	0	Group3	SHH	SHH	Group3	SHH	MB1245	MB0599	MB0224	MB0333	MB1185
GSM897275_GTML_MB_24	GTML Medulloblastoma Tumor Biological Rep 24	Group3	40	20	0	40	0	SHH	Group3	Group3	SHH	Group4	MB0224	MB1245	MB1362	MB0599	MB0397
GSM897276_GTML_MB_25	GTML Medulloblastoma Tumor Biological Rep 25	Group3	60	0	0	40	0	Group3	SHH	SHH	Group3	Group3	MB1245	MB0599	MB0224	MB0333	MB0359
GSM897277_GTML_MB_26	GTML Medulloblastoma Tumor Biological Rep 26	SHH	40	0	0	60	0	Group3	SHH	SHH	Group3	SHH	MB1245	MB0224	HMED22	MB0548	MB0599
GSM897278_GTML_MB_27	GTML Medulloblastoma Tumor Biological Rep 27	Group3	80	0	0	20	0	Group3	Group3	Group3	Group3	SHH	MB0548	MB1245	MB0359	MB0333	MB0599
GSM897279_GTML_MB_28	GTML Medulloblastoma Tumor Biological Rep 28	Group3	60	20	0	20	0	Group3	Group3	SHH	Group3	Group4	MB1362	MB0548	MB0526	MB0359	MB0397
GSM897280_GTML_MB_29	GTML Medulloblastoma Tumor Biological Rep 29	Group3	80	0	0	20	0	Group3	SHH	Group3	Group3	Group3	MB0548	MB0224	MB0359	MB1245	MB1362
GSM897281_GTML_MB_30	GTML Medulloblastoma Tumor Biological Rep 30	NORMAL	0	20	80	0	0	NORMAL	Group4	NORMAL	NORMAL	NORMAL	MT231	MB1127	MT233	MT230	MT229
GSM897282_GTML_MB_31	GTML Medulloblastoma Tumor Biological Rep 31	Group3	80	20	0	0	0	Group3	Group3	Group4	Group3	Group3	MB1245	MB0359	MB0447	MB0182	MB0548
GSM897283_GTML_MB_32	GTML Medulloblastoma Tumor Biological Rep 32	Group3	60	0	0	40	0	Group3	Group3	SHH	Group3	SHH	MB1245	MB0548	MB0224	MB0359	MB0526
GSM897302_GTML_MB_Cells	Cells derived from GTML tumor	SHH	0	0	0	100	0	SHH	SHH	SHH	SHH	SHH	HMED13	HMED22	MB0599	MB1094	MB1185
